# Supplementary material for: Sustained store-operated calcium entry utilizing activated chromatin state leads to instability in iTregs
Source: eLife. 2023 Dec 6;12:RP88874. doi: 10.7554/eLife.88874 (PMC10699804; doi:10.7554/eLife.88874)
Supplement: Figure 2—source data 2. [file elife-88874-fig2-data2.zip]

Archive with 16 entries (15 files):
- Fig 2C/
- Fig 2C/65min iTreg.xls
- Fig 2C/23min tTreg.xls
- __MACOSX/Fig 2C/._23min tTreg.xls
- Fig 2C/50min Tconv.xls
- Fig 2C/23min iTreg.xls
- __MACOSX/Fig 2C/._23min iTreg.xls
- Fig 2C/65min tTreg.xls
- Fig 2C/34min Tconv.xls
- Fig 2C/34min iTreg.xls
- Fig 2C/23min Tconv.xls
- __MACOSX/Fig 2C/._23min Tconv.xls
- Fig 2C/50min iTreg.xls
- Fig 2C/34min tTreg.xls
- Fig 2C/65min Tconv.xls
- Fig 2C/50min tTreg.xls
