# Supplementary material for: Sustained store-operated calcium entry utilizing activated chromatin state leads to instability in iTregs
Source: eLife. 2023 Dec 6;12:RP88874. doi: 10.7554/eLife.88874 (PMC10699804; doi:10.7554/eLife.88874)
Supplement: Figure 2—source data 3. [file elife-88874-fig2-data3.zip]

Archive with 23 entries (22 files):
- Fig 2D/
- Fig 2D/.DS_Store
- __MACOSX/Fig 2D/._.DS_Store
- Fig 2D/Tconv&tTreg Actin.tif
- __MACOSX/Fig 2D/._Tconv&tTreg Actin.tif
- Fig 2D/iTreg Gapdh.tif
- __MACOSX/Fig 2D/._iTreg Gapdh.tif
- Fig 2D/Tconv&tTreg Lamin A:C.tif
- __MACOSX/Fig 2D/._Tconv&tTreg Lamin A:C.tif
- Fig 2D/iTreg Lamin A:C.tif
- __MACOSX/Fig 2D/._iTreg Lamin A:C.tif
- Fig 2D/iTreg NFATc2.tif
- __MACOSX/Fig 2D/._iTreg NFATc2.tif
- Fig 2D/iTreg NFATc1.tif
- __MACOSX/Fig 2D/._iTreg NFATc1.tif
- Fig 2D/iTreg Actin.tif
- __MACOSX/Fig 2D/._iTreg Actin.tif
- Fig 2D/Tconv&tTreg Gapdh.tif
- __MACOSX/Fig 2D/._Tconv&tTreg Gapdh.tif
- Fig 2D/Tconv&tTreg NFATc2.tif
- __MACOSX/Fig 2D/._Tconv&tTreg NFATc2.tif
- Fig 2D/Tconv&tTreg NFATc1.tif
- __MACOSX/Fig 2D/._Tconv&tTreg NFATc1.tif
