# Supplementary material for: Sustained store-operated calcium entry utilizing activated chromatin state leads to instability in iTregs
Source: eLife. 2023 Dec 6;12:RP88874. doi: 10.7554/eLife.88874 (PMC10699804; doi:10.7554/eLife.88874)
Supplement: Figure 2—figure supplement 1—source data 1. [file elife-88874-fig2-figsupp1-data1.zip]

Archive with 11 entries (10 files):
- Fig S2D/
- Fig S2D/NFATc1.tif
- __MACOSX/Fig S2D/._NFATc1.tif
- Fig S2D/NFATc2.tif
- __MACOSX/Fig S2D/._NFATc2.tif
- Fig S2D/Actin.tif
- __MACOSX/Fig S2D/._Actin.tif
- Fig S2D/Lamin A:C.tif
- __MACOSX/Fig S2D/._Lamin A:C.tif
- Fig S2D/Gapdh.tif
- __MACOSX/Fig S2D/._Gapdh.tif
